# Supplementary material for: Iron-Coordinated L-Lysine–Based Nanozymes with High Peroxidase-like Activity for Sensitive Hydrogen Peroxide and Glucose Detection
Source: Polymers (Basel). 2023 Jul 10;15(14):3002. doi: 10.3390/polym15143002 (PMC10383789; doi:10.3390/polym15143002)
Supplement: Supplementary file 1 [file polymers-15-03002-s001.zip]

Archive with 1 entries (1 files):
- polymers-2485378-supplementary.pdf
